# Supplementary material for: Musculoskeletal networks reveal topological disparity in mammalian neck evolution
Source: BMC Evol Biol. 2017 Dec 13;17:251. doi: 10.1186/s12862-017-1101-1 (PMC5729486; doi:10.1186/s12862-017-1101-1)
Supplement: Supplementary file 4 — AF4 Adjacency matrices coding for the topological information of neck’s musculoskeletal organization of investigated species. (XLS 677 kb) [file 12862_2017_1101_MOESM4_ESM.xls]

## Sheet: Babyrousa_babyrussa
	cranium	C1	C2	C3	C4	C5	C6	C7	scapula left	scapula right	sternum	hyoid	thyroid	thoracic spine	ribs left	ribs right	humerus left	humerus right	atlantoscapularis ventralis left	atlantoscapularis ventralis right	biventer cervicis left	biventer cervicis right	cephalohumeralis left	cephalohumeralis right	cleidomastoideus left	cleidomastoideus right	complexus left	complexus right	iliocostalis cervicis left	iliocostalis cervicis right	longissimus capitis left	longissimus capitis right	longissimus cervicis left	longissimus cervicis right	longus capitis left	longus capitis right	longus colli left	longus colli right	obliquus capitis caudalis left	obliquus capitis caudalis right	obliquus capitis cranialis left	obliquus capitis cranialis right	omohyoideus left	omohyoideus right	rectus capitis dorsalis major left	rectus capitis dorsalis major right	rectus capitis dorsalis minor left	rectus capitis dorsalis minor right	rectus capitis lateralis left
cranium		1										1									1	1			1	1	1	1			1	1			1	1					1	1			1	1	1	1	1
C1	1		1																				1	1					1	1	1	1					1	1	1	1	1	1					1	1	1
C2		1		1																			1	1			1	1	1	1					1	1	1	1	1	1					1	1
C3			1		1																		1	1			1	1	1	1			1	1	1	1	1	1
C4				1		1																					1	1	1	1	1	1	1	1	1	1	1	1
C5					1		1																				1	1	1	1	1	1	1	1	1	1	1	1
C6						1		1																			1	1	1	1	1	1	1	1	1	1	1	1
C7							1							1													1	1	1	1	1	1	1	1	1	1	1	1
scapula left																	1		1																								1
scapula right																		1		1																								1
sternum															1	1
hyoid	1												1																														1	1
thyroid												1
thoracic spine								1							1	1					1	1					1	1			1	1	1	1			1	1
ribs left											1			1
ribs right											1			1
humerus left									1														1		1
humerus right										1														1		1
atlantoscapularis ventralis left									1
atlantoscapularis ventralis right										1
biventer cervicis left	1													1
biventer cervicis right	1													1
cephalohumeralis left		1	1	1													1
cephalohumeralis right		1	1	1														1
cleidomastoideus left	1																1
cleidomastoideus right	1																	1
complexus left	1		1	1	1	1	1	1						1
complexus right	1		1	1	1	1	1	1						1
iliocostalis cervicis left		1	1	1	1	1	1	1
iliocostalis cervicis right		1	1	1	1	1	1	1
longissimus capitis left	1	1			1	1	1	1						1
longissimus capitis right	1	1			1	1	1	1						1
longissimus cervicis left				1	1	1	1	1						1
longissimus cervicis right				1	1	1	1	1						1
longus capitis left	1		1	1	1	1	1	1
longus capitis right	1		1	1	1	1	1	1
longus colli left		1	1	1	1	1	1	1						1
longus colli right		1	1	1	1	1	1	1						1
obliquus capitis caudalis left		1	1
obliquus capitis caudalis right		1	1
obliquus capitis cranialis left	1	1
obliquus capitis cranialis right	1	1
omohyoideus left									1			1
omohyoideus right										1		1
rectus capitis dorsalis major left	1		1
rectus capitis dorsalis major right	1		1
rectus capitis dorsalis minor left	1	1
rectus capitis dorsalis minor right	1	1
rectus capitis lateralis left	1	1
rectus capitis lateralis right	1	1
rectus capitis ventralis left	1	1
rectus capitis ventralis right	1	1
rhomboideus capitis left	1								1
rhomboideus capitis right	1									1
rhomboideus cervicis left				1	1	1	1	1	1					1
rhomboideus cervicis right				1	1	1	1	1		1				1
scalenus dorsalis left					1	1									1
scalenus dorsalis right					1	1										1
scalenus medius left				1	1										1
scalenus medius right				1	1											1
scalenus ventralis left					1	1	1	1							1
scalenus ventralis right					1	1	1	1								1
serratus ventralis cervicis left		1	1	1	1	1	1	1	1
serratus ventralis cervicis right		1	1	1	1	1	1	1		1
spinalis cervicis left					1	1	1	1						1
spinalis cervicis right					1	1	1	1						1
splenius left		1	1											1
splenius right		1	1											1
sternohyoideus left											1	1
sternohyoideus right											1	1
sternomastoideus left	1										1
sternomastoideus right	1										1
sternothyroideus left											1		1
sternothyroideus right											1		1
trapezius left	1		1	1	1	1	1	1	1					1
trapezius right	1		1	1	1	1	1	1		1				1
interspinalis 1			1	1
interspinalis 2				1	1
interspinalis 3					1	1
interspinalis 4						1	1
interspinalis 5							1	1
interspinalis 6								1						1
multifidius/submultifidius 1 left			1	1	1
multifidius/submultifidius 2 left			1	1	1	1
multifidius/submultifidius 3 left			1	1	1	1	1
multifidius/submultifidius 4 left				1	1	1	1	1
multifidius/submultifidius 5 left					1	1	1	1						1
multifidius/submultifidius 6 left						1	1	1						1
intertransversarius dorsalis 2 left				1	1
intertransversarius dorsalis 3 left					1	1
intertransversarius dorsalis 4 left						1	1
intertransversarius dorsalis 5 left							1	1
intertransversarius dorsalis 6 left								1						1
multifidius/submultifidius 1 right			1	1	1
multifidius/submultifidius 2 right			1	1	1	1
multifidius/submultifidius 3 right			1	1	1	1	1
multifidius/submultifidius 4 right				1	1	1	1	1
multifidius/submultifidius 5 right					1	1	1	1						1
multifidius/submultifidius 6 right						1	1	1						1
intertransversarius dorsalis 2 right				1	1
intertransversarius dorsalis 3 right					1	1
intertransversarius dorsalis 4 right						1	1
intertransversarius dorsalis 5 right							1	1
intertransversarius dorsalis 6 right								1						1
intertransversarius ventralis longus left		1		1	1	1	1
intertransversarius ventralis longus right		1		1	1	1	1
[truncated: 57 more columns]

## Sheet: Bos_taurus
	cranium	mandible	C1	C2	C3	C4	C5	C6	C7	thoracic spine	scapula left	scapula right	sternum	hyoid	thyroid	ribs left	ribs right	humerus left	humerus right	nuchal ligament	cleidomastoideus left	cleidomastoideus right	cleidooccipitalis left	cleidooccipitalis right	iliocostalis cervicis left	iliocostalis cervicis right	longissimus capitis left	longissimus capitis right	longissimus cervicis left	longissimus cervicis right	longus capitis left	longus capitis right	longus colli left	longus colli right	obliquus capitis caudalis left	obliquus capitis caudalis right	obliquus capitis cranialis left	obliquus capitis cranialis right	omohyoideus left	omohyoideus right	omotransversarius left	omotransversarius right	rectus capitis dorsalis major left	rectus capitis dorsalis major right	rectus capitis dorsalis minor left	rectus capitis dorsalis minor right	rectus capitis lateralis left	rectus capitis lateralis right	rectus capitis ventralis left
cranium		1	1											1						1	1	1	1	1			1	1			1	1					1	1					1	1	1	1	1	1	1
mandible	1
C1	1			1																													1	1	1	1	1	1			1	1			1	1	1	1	1
C2			1		1															1							1	1			1	1	1	1	1	1							1	1
C3				1		1														1							1	1			1	1	1	1					1	1
C4					1		1													1							1	1	1	1	1	1	1	1					1	1
C5						1		1												1							1	1	1	1	1	1	1	1
C6							1		1											1							1	1	1	1	1	1	1	1
C7								1		1										1					1	1	1	1	1	1			1	1
thoracic spine									1							1	1			1					1	1	1	1	1	1			1	1
scapula left																		1																					1		1
scapula right																			1																					1		1
sternum																1	1
hyoid	1														1
thyroid														1
ribs left										1			1
ribs right										1			1
humerus left											1										1		1
humerus right												1										1		1
nuchal ligament	1			1	1	1	1	1	1	1
cleidomastoideus left	1																	1
cleidomastoideus right	1																		1
cleidooccipitalis left	1																	1
cleidooccipitalis right	1																		1
iliocostalis cervicis left									1	1
iliocostalis cervicis right									1	1
longissimus capitis left	1			1	1	1	1	1	1	1
longissimus capitis right	1			1	1	1	1	1	1	1
longissimus cervicis left						1	1	1	1	1
longissimus cervicis right						1	1	1	1	1
longus capitis left	1			1	1	1	1	1
longus capitis right	1			1	1	1	1	1
longus colli left			1	1	1	1	1	1	1	1
longus colli right			1	1	1	1	1	1	1	1
obliquus capitis caudalis left			1	1
obliquus capitis caudalis right			1	1
obliquus capitis cranialis left	1		1
obliquus capitis cranialis right	1		1
omohyoideus left					1	1					1
omohyoideus right					1	1						1
omotransversarius left			1								1
omotransversarius right			1									1
rectus capitis dorsalis major left	1			1
rectus capitis dorsalis major right	1			1
rectus capitis dorsalis minor left	1		1
rectus capitis dorsalis minor right	1		1
rectus capitis lateralis left	1		1
rectus capitis lateralis right	1		1
rectus capitis ventralis left	1		1
rectus capitis ventralis right	1		1
rhomboideus cervicis left										1	1									1
rhomboideus cervicis right										1		1								1
scalenus dorsalis left						1	1	1								1
scalenus dorsalis right						1	1	1									1
scalenus medius left						1	1	1	1							1
scalenus medius right						1	1	1	1								1
scalenus ventralis left					1	1	1	1	1							1
scalenus ventralis right					1	1	1	1	1								1
semispinalis capitis left	1				1	1	1	1	1	1
semispinalis capitis right	1				1	1	1	1	1	1
semispinalis cervicis left					1	1	1	1	1	1
semispinalis cervicis right					1	1	1	1	1	1
serratus ventralis cervicis left				1	1	1	1	1	1		1
serratus ventralis cervicis right				1	1	1	1	1	1			1
splenius capitis left	1									1
splenius capitis right	1									1
splenius cervicis left			1	1						1
splenius cervicis right			1	1						1
sternohyoideus left													1	1
sternohyoideus right													1	1
sternomandibularis left		1											1			1
sternomandibularis right		1											1				1
sternomastoideus left	1												1
sternomastoideus right	1												1
sternothyroideus left													1		1
sternothyroideus right													1		1
trapezius left										1	1									1
trapezius right										1		1								1
interspinalis 1				1	1
interspinalis 2					1	1
interspinalis 3						1	1
interspinalis 4							1	1
interspinalis 5								1	1
interspinalis 6									1	1
multifidius/submultifidius 1 left				1	1	1
multifidius/submultifidius 2 left				1	1	1	1
multifidius/submultifidius 3 left				1	1	1	1	1
multifidius/submultifidius 4 left					1	1	1	1	1
multifidius/submultifidius 5 left						1	1	1	1	1
multifidius/submultifidius 6 left							1	1	1	1
intertransversarius dorsalis 2 left					1	1
intertransversarius dorsalis 3 left						1	1
intertransversarius dorsalis 4 left							1	1
intertransversarius dorsalis 5 left								1	1
intertransversarius dorsalis 6 left									1	1
intertransversarius ventralis longus left			1		1	1	1	1
intertransversarius ventralis longus right			1		1	1	1	1
multifidius/submultifidius 1 right				1	1	1
multifidius/submultifidius 2 right				1	1	1	1
multifidius/submultifidius 3 right				1	1	1	1	1
multifidius/submultifidius 4 right					1	1	1	1	1
multifidius/submultifidius 5 right						1	1	1	1	1
multifidius/submultifidius 6 right							1	1	1	1
intertransversarius dorsalis 2 right					1	1
intertransversarius dorsalis 3 right						1	1
intertransversarius dorsalis 4 right							1	1
intertransversarius dorsalis 5 right								1	1
intertransversarius dorsalis 6 right									1	1
[truncated: 59 more columns]

## Sheet: Bradypus_tridactylus
	cranium	C1	C2	C3	C4	C5	C6	C7	C8	C9	thoracic spine	clavicle left	clavicle right	scapula left	scapula right	sternum	hyoid	thyroid	ribs left	ribs right	clavotrapezius left	clavotrapezius right	cleido-mastoideus left	cleido-mastoideus right	iliocostalis cervicis left	iliocostalis cervicis right	longissimus capitis left	longissimus capitis right	longissimus cervicis left	longissimus cervicis right	longus capitis left	longus capitis right	longus colli left	longus colli right	obliquus capitis caudalis left	obliquus capitis caudalis right	obliquus capitis cranialis left	obliquus capitis cranialis right	rectus capitis dorsalis major left	rectus capitis dorsalis major right	rectus capitis dorsalis minor left	rectus capitis dorsalis minor right	rectus capitis lateralis left	rectus capitis lateralis right	rectus capitis ventralis left	rectus capitis ventralis right	rhomboideus cervicis left	rhomboideus cervicis right	scalenus anticus left
cranium		1															1				1	1	1	1			1	1			1	1					1	1	1	1	1	1	1	1	1	1
C1	1		1																														1	1	1	1	1	1			1	1	1	1	1	1
C2		1		1																									1	1			1	1	1	1			1	1
C3			1		1																						1	1	1	1			1	1															1
C4				1		1																					1	1	1	1			1	1															1
C5					1		1																				1	1	1	1			1	1															1
C6						1		1																	1	1			1	1	1	1	1	1															1
C7							1		1																1	1			1	1	1	1	1	1
C8								1		1															1	1			1	1	1	1	1	1													1	1
C9									1		1														1	1			1	1			1	1													1	1
thoracic spine										1									1	1									1	1			1	1													1	1
clavicle left														1		1					1		1
clavicle right															1	1						1		1
scapula left												1																																			1
scapula right													1																																			1
sternum												1	1						1	1
hyoid	1																	1
thyroid																	1
ribs left											1					1									1																								1
ribs right											1					1										1
clavotrapezius left	1											1
clavotrapezius right	1												1
cleido-mastoideus left	1											1
cleido-mastoideus right	1												1
iliocostalis cervicis left							1	1	1	1									1
iliocostalis cervicis right							1	1	1	1										1
longissimus capitis left	1			1	1	1
longissimus capitis right	1			1	1	1
longissimus cervicis left			1	1	1	1	1	1	1	1	1
longissimus cervicis right			1	1	1	1	1	1	1	1	1
longus capitis left	1						1	1	1
longus capitis right	1						1	1	1
longus colli left		1	1	1	1	1	1	1	1	1	1
longus colli right		1	1	1	1	1	1	1	1	1	1
obliquus capitis caudalis left		1	1
obliquus capitis caudalis right		1	1
obliquus capitis cranialis left	1	1
obliquus capitis cranialis right	1	1
rectus capitis dorsalis major left	1		1
rectus capitis dorsalis major right	1		1
rectus capitis dorsalis minor left	1	1
rectus capitis dorsalis minor right	1	1
rectus capitis lateralis left	1	1
rectus capitis lateralis right	1	1
rectus capitis ventralis left	1	1
rectus capitis ventralis right	1	1
rhomboideus cervicis left									1	1	1			1
rhomboideus cervicis right									1	1	1				1
scalenus anticus left				1	1	1	1												1
scalenus anticus right				1	1	1	1													1
scalenus posticus left							1	1		1
scalenus posticus right							1	1		1
semispinalis capitis left	1		1	1	1	1	1	1	1	1
semispinalis capitis right	1		1	1	1	1	1	1	1	1
semispinalis cervicis left			1	1	1	1	1	1	1	1	1
semispinalis cervicis right			1	1	1	1	1	1	1	1	1
serratus ventralis cervicis left								1	1	1				1
serratus ventralis cervicis right								1	1	1					1
splenius capitis left	1			1	1	1	1
splenius capitis right	1			1	1	1	1
splenius cervicis left			1	1	1	1	1				1
splenius cervicis right			1	1	1	1	1				1
sternocleidomastoideus left	1											1				1			1
sternocleidomastoideus right	1												1			1				1
sternohyoid left																1	1
sternohyoid right																1	1
sternothyroideus left																1		1
sternothyroideus right																1		1
trapezius left						1	1	1	1	1	1	1		1
trapezius right						1	1	1	1	1	1		1		1
interspinalis 1			1	1
interspinalis 2				1	1
interspinalis 3					1	1
interspinalis 4						1	1
interspinalis 5							1	1
interspinalis 6								1	1
interspinalis 7									1	1
interspinalis 8										1	1
intertransversarius dorsalis 1 left			1	1
intertransversarius dorsalis 2 left				1	1
intertransversarius dorsalis 3 left					1	1
intertransversarius dorsalis 4 left						1	1
intertransversarius dorsalis 5 left							1	1
intertransversarius dorsalis 6 left								1	1
intertransversarius dorsalis 7 left									1	1
intertransversarius dorsalis 8 left										1	1
intertransversarius ventralis 1 left			1	1
intertransversarius ventralis 2 left				1	1
intertransversarius ventralis 3 left					1	1
intertransversarius ventralis 4 left						1	1
intertransversarius ventralis 5 left							1	1
intertransversarius ventralis 6 left								1	1
intertransversarius ventralis 7 left									1	1
intertransversarius ventralis 8 left										1	1
intertransversarius dorsalis 1 right			1	1
intertransversarius dorsalis 2 right				1	1
intertransversarius dorsalis 3 right					1	1
intertransversarius dorsalis 4 right						1	1
intertransversarius dorsalis 5 right							1	1
intertransversarius dorsalis 6 right								1	1
intertransversarius dorsalis 7 right									1	1
intertransversarius dorsalis 8 right										1	1
intertransversarius ventralis 1 right			1	1
intertransversarius ventralis 2 right				1	1
intertransversarius ventralis 3 right					1	1
intertransversarius ventralis 4 right						1	1
intertransversarius ventralis 5 right							1	1
intertransversarius ventralis 6 right								1	1
intertransversarius ventralis 7 right									1	1
intertransversarius ventralis 8 right										1	1
[truncated: 61 more columns]

## Sheet: Caenolestes_fuliginosus
	cranium	C1	C2	C3	C4	C5	C6	C7	clavicle left	clavicle right	scapula left	scapula right	sternum	hyoid	thyroid	thoracic spine	ribs left	ribs right	acromiotrapezius left	acromiotrapezius right	atlantoacromialis left	atlantoacromialis right	atlantoscapularis left	atlantoscapularis right	biventer cervicis left	biventer cervicis right	cleidomastoideus left	cleidomastoideus right	cleidooccipitalis left	cleidooccipitalis right	complexus left	complexus right	iliocostalis dorsi left	iliocostalis dorsi right	levator scapulae left	levator scapulae right	longissimus capitis left	longissimus capitis right	longissimus cervicis left	longissimus cervicis right	longus capitis left	longus capitis right	longus colli left	longus colli right	obliquus capitis caudalis left	obliquus capitis caudalis right	obliquus capitis cranialis left	obliquus capitis cranialis right	omohyoideus left
cranium		1												1					1	1					1	1	1	1	1	1	1	1					1	1			1	1					1	1
C1	1		1																		1	1	1	1							1	1											1	1		1	1	1
C2		1		1															1	1											1	1					1	1	1	1			1	1	1	1
C3			1		1														1	1											1	1			1	1	1	1	1	1	1	1	1	1
C4				1		1													1	1											1	1			1	1	1	1	1	1	1	1	1	1
C5					1		1												1	1											1	1			1	1	1	1	1	1	1	1	1	1
C6						1		1											1	1											1	1	1	1	1	1	1	1	1	1	1	1	1	1
C7							1									1			1	1											1	1	1	1	1	1	1	1	1	1	1	1	1	1
clavicle left											1		1														1		1
clavicle right												1	1															1		1
scapula left									1										1		1		1												1														1
scapula right										1										1		1		1												1
sternum									1	1							1	1
hyoid	1														1																																		1
thyroid														1
thoracic spine								1									1	1							1	1					1	1					1	1	1	1			1	1
ribs left													1			1																	1										1
ribs right													1			1																		1										1
acromiotrapezius left	1		1	1	1	1	1	1			1
acromiotrapezius right	1		1	1	1	1	1	1				1
atlantoacromialis left		1									1
atlantoacromialis right		1										1
atlantoscapularis left		1									1
atlantoscapularis right		1										1
biventer cervicis left	1															1
biventer cervicis right	1															1
cleidomastoideus left	1								1
cleidomastoideus right	1									1
cleidooccipitalis left	1								1
cleidooccipitalis right	1									1
complexus left	1	1	1	1	1	1	1	1								1
complexus right	1	1	1	1	1	1	1	1								1
iliocostalis dorsi left							1	1									1
iliocostalis dorsi right							1	1										1
levator scapulae left				1	1	1	1	1			1
levator scapulae right				1	1	1	1	1				1
longissimus capitis left	1		1	1	1	1	1	1								1
longissimus capitis right	1		1	1	1	1	1	1								1
longissimus cervicis left			1	1	1	1	1	1								1
longissimus cervicis right			1	1	1	1	1	1								1
longus capitis left	1			1	1	1	1	1
longus capitis right	1			1	1	1	1	1
longus colli left		1	1	1	1	1	1	1								1	1
longus colli right		1	1	1	1	1	1	1								1		1
obliquus capitis caudalis left			1
obliquus capitis caudalis right		1	1
obliquus capitis cranialis left	1	1
obliquus capitis cranialis right	1	1
omohyoideus left											1			1
omohyoideus right												1		1
rectus capitis dorsalis major left	1		1
rectus capitis dorsalis major right	1		1
rectus capitis dorsalis minor left	1	1
rectus capitis dorsalis minor right	1	1
rectus capitis dorsalis superficialis left	1		1
rectus capitis dorsalis superficialis right	1		1
rectus capitis lateralis left	1	1
rectus capitis lateralis right	1	1
rectus capitis ventralis left	1	1
rectus capitis ventralis right	1	1
rhomboideus capitis left	1										1
rhomboideus capitis right	1											1
rhomboideus major left	1		1	1	1	1	1	1			1					1
rhomboideus major right	1		1	1	1	1	1	1				1				1
scalenus anticus left				1	1	1											1
scalenus anticus right				1	1	1												1
scalenus medius left				1	1	1											1
scalenus medius right				1	1	1												1
semispinalis cervicis left			1			1	1	1								1
semispinalis cervicis right			1			1	1	1								1
splenius left	1		1	1	1	1	1	1								1
splenius right	1		1	1	1	1	1	1								1
sternohyoideus left													1	1
sternohyoideus right													1	1
sternomastoideus left	1												1
sternomastoideus right	1												1
sternothyroideus left													1		1
sternothyroideus right													1		1
interspinalis 1			1	1
interspinalis 2				1	1
interspinalis 3					1	1
interspinalis 4						1	1
interspinalis 5							1	1
interspinalis 6								1								1
multifidius/submultifidius 1 left			1	1	1
multifidius/submultifidius 2 left			1	1	1	1
multifidius/submultifidius 3 left			1	1	1	1	1
multifidius/submultifidius 4 left				1	1	1	1	1
multifidius/submultifidius 5 left					1	1	1	1								1
multifidius/submultifidius 6 left						1	1	1								1
intertransversarii dorsalis 1 left			1	1
intertransversarii dorsalis 2 left				1	1
intertransversarii dorsalis 3 left					1	1
intertransversarii dorsalis 4 left						1	1
intertransversarii dorsalis 5 left							1	1
intertransversarii dorsalis 6 left								1								1
intertransversarii ventralis 1 left			1	1
intertransversarii ventralis 2 left				1	1
intertransversarii ventralis 3 left					1	1
intertransversarii ventralis 4 left						1	1
intertransversarii ventralis 5 left							1	1
intertransversarii ventralis 6 left								1								1
spinalis cervicis left			1	1	1	1	1	1								1
multifidius/submultifidius 1 right			1	1	1
multifidius/submultifidius 2 right			1	1	1	1
multifidius/submultifidius 3 right			1	1	1	1	1
multifidius/submultifidius 4 right				1	1	1	1	1
multifidius/submultifidius 5 right					1	1	1	1								1
multifidius/submultifidius 6 right						1	1	1								1
intertransversarii dorsalis 1 right			1	1
intertransversarii dorsalis 2 right				1	1
intertransversarii dorsalis 3 right					1	1
intertransversarii dorsalis 4 right						1	1
intertransversarii dorsalis 5 right							1	1
intertransversarii dorsalis 6 right								1								1
intertransversarii ventralis 1 right			1	1
intertransversarii ventralis 2 right				1	1
intertransversarii ventralis 3 right					1	1
intertransversarii ventralis 4 right						1	1
intertransversarii ventralis 5 right							1	1
intertransversarii ventralis 6 right								1								1
spinalis cervicis right			1	1	1	1	1	1								1
[truncated: 73 more columns]

## Sheet: Camelus_bactrianus
	cranium	mandible	C1	C2	C3	C4	C5	C6	C7	scapula left	scapula right	sternum	hyoid	thyroid	thoracic spine	ribs left	ribs right	humerus left	humerus right	nuchal ligament	complexus major left	complexus minor left	intertransversarius dorsalis 1 left	intertransversarius dorsalis 2 left	intertransversarius dorsalis 3 left	intertransversarius dorsalis 4 left	intertransversarius dorsalis 5 left	intertransversarius dorsalis 6 left	intertransversarius ventralis brevis 1 left	intertransversarius ventralis brevis 2 left	intertransversarius ventralis brevis 3 left	intertransversarius ventralis longus left	levator scapulae left	longissimus cervicis left	longus atlantis left	longus capitis left	longus colli left	mastohumeralis left	multifius 1 left	multifius 2 left	multifius 3 left	multifius 4 left	obliquus capitis caudalis left	obliquus capitis cranialis left	omohyoideus left	omotransversalis left	rectus capitis dorsalis major left	rectus capitis dorsalis minor left	rectus capitis lateralis left
cranium		1	1										1							1	1	1														1		1					1	1			1	1	1
mandible	1
C1	1			1																1	1														1		1							1				1	1
C2			1		1															1		1	1								1	1					1		1				1		1		1
C3				1		1														1		1	1	1						1		1		1	1	1	1			1					1
C4					1		1													1		1		1	1				1		1	1		1		1	1				1
C5						1		1												1		1			1	1				1		1		1			1		1			1
C6							1		1											1		1				1	1		1			1	1	1			1			1						1
C7								1							1					1		1					1	1					1	1			1				1
scapula left																		1															1													1
scapula right																			1
sternum																1	1
hyoid	1													1																															1
thyroid													1
thoracic spine									1							1	1			1	1							1						1			1					1
ribs left												1			1
ribs right												1			1
humerus left										1																												1
humerus right											1
nuchal ligament	1		1	1	1	1	1	1	1						1																							1
complexus major left	1		1												1
complexus minor left	1			1	1	1	1	1	1
intertransversarius dorsalis 1 left				1	1
intertransversarius dorsalis 2 left					1	1
intertransversarius dorsalis 3 left						1	1
intertransversarius dorsalis 4 left							1	1
intertransversarius dorsalis 5 left								1	1
intertransversarius dorsalis 6 left									1						1
intertransversarius ventralis brevis 1 left						1		1
intertransversarius ventralis brevis 2 left					1		1
intertransversarius ventralis brevis 3 left				1		1
intertransversarius ventralis longus left				1	1	1	1	1
levator scapulae left								1	1	1
longissimus cervicis left					1	1	1	1	1						1
longus atlantis left			1		1
longus capitis left	1				1	1
longus colli left			1	1	1	1	1	1	1						1
mastohumeralis left	1																	1		1
multifius 1 left				1			1
multifius 2 left					1			1
multifius 3 left						1			1
multifius 4 left							1								1
obliquus capitis caudalis left	1			1
obliquus capitis cranialis left	1		1
omohyoideus left				1	1								1
omotransversalis left								1		1
rectus capitis dorsalis major left	1			1
rectus capitis dorsalis minor left	1		1
rectus capitis lateralis left	1		1
rectus capitis ventralis left	1		1
rhomboideus cervicis left										1										1
scalenus primocostal left							1	1	1							1
scalenus supracostal left									1							1
spinalis cervicis left							1	1	1						1
sternohyoideus left												1	1
sternomatoideus left	1											1
sternomaxillaris left		1										1
sternothyroideus left												1		1
complexus major right	1		1												1
complexus minor right	1			1	1	1	1	1	1
intertransversarius dorsalis 1 right				1	1
intertransversarius dorsalis 2 right					1	1
intertransversarius dorsalis 3 right						1	1
intertransversarius dorsalis 4 right							1	1
intertransversarius dorsalis 5 right								1	1
intertransversarius dorsalis 6 right									1						1
intertransversarius ventralis brevis 1 right						1		1
intertransversarius ventralis brevis 2 right					1		1
intertransversarius ventralis brevis 3 right				1		1
intertransversarius ventralis longus right				1	1	1	1	1
levator scapulae right								1	1		1
longissimus cervicis right					1	1	1	1	1						1
longus atlantis right			1		1
longus capitis right	1				1	1
longus colli right			1	1	1	1	1	1	1						1
mastohumeralis right	1																		1	1
multifius 1 right				1			1
multifius 2 right					1			1
multifius 3 right						1			1
multifius 4 right							1								1
obliquus capitis caudalis right	1			1
obliquus capitis cranialis right	1		1
omohyoideus right				1	1								1
omotransversalis right								1			1
rectus capitis dorsalis major right	1			1
rectus capitis dorsalis minor right	1		1
rectus capitis lateralis right	1		1
rectus capitis ventralis right	1		1
rhomboideus cervicis right											1									1
scalenus primocostal right							1	1	1								1
scalenus supracostal right									1								1
spinalis cervicis right							1	1	1						1
sternohyoideus right												1	1
sternomatoideus right	1											1
sternomaxillaris right		1										1
sternothyroideus right												1		1
[truncated: 47 more columns]

## Sheet: Canis_lupus
	ligamentum nuchae	cranium	C1	C2	C3	C4	C5	C6	C7	scapula left	scapula right	sternum	hyoid	thyroid	thoracic spine	ribs left	ribs right	humerus left	humerus right	biventer cervicis left	biventer cervicis right	cleidocervicalis left	cleidocervicalis right	cleidomastoideus left	cleidomastoideus right	complexus left	complexus right	levator claviculae left	levator claviculae right	longissimus atlantis left	longissimus atlantis right	longissimus capitis left	longissimus capitis right	longissimus cervicis left	longissimus cervicis right	longus capitis left	longus capitis right	longus colli left	longus colli right	obliquus capitis caudalis left	obliquus capitis caudalis right	obliquus capitis cranialis left	obliquus capitis cranialis right	rectus capitis dorsalis intermedius left	rectus capitis dorsalis intermedius right	rectus capitis dorsalis major left	rectus capitis dorsalis major right	rectus capitis dorsalis minor left	rectus capitis dorsalis minor right
ligamentum nuchae				1											1							1	1
cranium			1										1							1	1	1	1	1	1	1	1					1	1			1	1					1	1	1	1	1	1	1	1
C1		1		1																								1	1	1	1							1	1	1	1	1	1					1	1
C2	1		1		1																	1	1													1	1	1	1	1	1			1	1	1	1
C3				1		1																				1	1							1	1	1	1	1	1
C4					1		1																			1	1			1	1	1	1	1	1	1	1	1	1
C5						1		1																		1	1			1	1	1	1	1	1	1	1	1	1
C6							1		1																	1	1			1	1	1	1	1	1	1	1	1	1
C7								1							1											1	1			1	1	1	1	1	1			1	1
scapula left																		1										1
scapula right																			1										1
sternum																1	1
hyoid		1												1
thyroid													1
thoracic spine	1								1							1	1			1	1					1	1					1	1	1	1			1	1
ribs left												1			1
ribs right												1			1
humerus left										1												1		1
humerus right											1												1		1
biventer cervicis left		1													1
biventer cervicis right		1													1
cleidocervicalis left	1	1		1														1
cleidocervicalis right	1	1		1															1
cleidomastoideus left		1																1
cleidomastoideus right		1																	1
complexus left		1			1	1	1	1	1						1
complexus right		1			1	1	1	1	1						1
levator claviculae left			1							1
levator claviculae right			1								1
longissimus atlantis left			1			1	1	1	1
longissimus atlantis right			1			1	1	1	1
longissimus capitis left		1				1	1	1	1						1
longissimus capitis right		1				1	1	1	1						1
longissimus cervicis left					1	1	1	1	1						1
longissimus cervicis right					1	1	1	1	1						1
longus capitis left		1		1	1	1	1	1
longus capitis right		1		1	1	1	1	1
longus colli left			1	1	1	1	1	1	1						1
longus colli right			1	1	1	1	1	1	1						1
obliquus capitis caudalis left			1	1
obliquus capitis caudalis right			1	1
obliquus capitis cranialis left		1	1
obliquus capitis cranialis right		1	1
rectus capitis dorsalis intermedius left		1		1
rectus capitis dorsalis intermedius right		1		1
rectus capitis dorsalis major left		1		1
rectus capitis dorsalis major right		1		1
rectus capitis dorsalis minor left		1	1
rectus capitis dorsalis minor right		1	1
rectus capitis lateralis left		1	1
rectus capitis lateralis right		1	1
rectus capitis ventralis left		1	1
rectus capitis ventralis right		1	1
rhomboideus capitis left		1								1
rhomboideus capitis right		1									1
rhomboideus cervicis left	1									1					1
rhomboideus cervicis right	1										1				1
scalenus primae costae left					1	1	1	1	1							1
scalenus primae costae right					1	1	1	1	1								1
scalenus supracostalis left						1	1									1
scalenus supracostalis right						1	1										1
semispinalis cervicis left				1	1	1	1	1	1						1
semispinalis cervicis right				1	1	1	1	1	1						1
serratus ventralis cervicis left					1	1	1	1	1	1
serratus ventralis cervicis right					1	1	1	1	1		1
spinalis cervicis left				1	1	1	1		1						1
spinalis cervicis right				1	1	1	1		1						1
splenius left	1	1													1
splenius right	1	1													1
sternohyoideus left												1	1			1
sternohyoideus right												1	1				1
sternomastoideus left		1										1
sternomastoideus right		1										1
sternooccipitalis left		1										1
sternooccipitalis right		1										1
sternothyroideus left														1		1
sternothyroideus right														1			1
trapezius left	1									1					1
trapezius right	1										1				1
interspinalis 1				1	1
interspinalis 2					1	1
interspinalis 3						1	1
interspinalis 4							1	1
interspinalis 5								1	1
interspinalis 6									1						1
multifidius/submultifidius 1 left				1	1	1
multifidius/submultifidius 2 left				1	1	1	1
multifidius/submultifidius 3 left				1	1	1	1	1
multifidius/submultifidius 4 left					1	1	1	1	1
multifidius/submultifidius 5 left						1	1	1	1						1
multifidius/submultifidius 6 left							1	1	1						1
intertransversarii dorsalis 1 left				1		1
intertransversarii dorsalis 2 left					1		1
intertransversarii dorsalis 3 left						1		1
intertransversarii dorsalis 4 left							1		1
intertransversarii dorsalis 5 left								1							1
intertransversarii dorsalis 6 left									1						1
intertransversarii ventralis left				1	1	1		1
multifidius/submultifidius 1 right				1	1	1
multifidius/submultifidius 2 right				1	1	1	1
multifidius/submultifidius 3 right				1	1	1	1	1
multifidius/submultifidius 4 right					1	1	1	1	1
multifidius/submultifidius 5 right						1	1	1	1						1
multifidius/submultifidius 6 right							1	1	1						1
intertransversarii dorsalis 1 right				1		1
intertransversarii dorsalis 2 right					1		1
intertransversarii dorsalis 3 right						1		1
intertransversarii dorsalis 4 right							1		1
intertransversarii dorsalis 5 right								1							1
intertransversarii dorsalis 6 right									1						1
intertransversarii ventralis right				1	1	1		1
intertransversarius intermedius 1 right				1	1
intertransversarius intermedius 2 right				1	1	1
intertransversarius intermedius 3 right					1	1	1
intertransversarius intermedius 4 right						1	1	1
intertransversarius intermedius 5 right							1	1	1
intertransversarius intermedius 6 right								1	1						1
intertransversarius intermedius 1 left				1	1
intertransversarius intermedius 2 left				1	1	1
intertransversarius intermedius 3 left					1	1	1
intertransversarius intermedius 4 left						1	1	1
intertransversarius intermedius 5 left							1	1	1
intertransversarius intermedius 6 left								1	1						1
[truncated: 74 more columns]

## Sheet: Chinchilla_lanigera
	cranium	C1	C2	C3	C4	C5	C6	C7	clavicle left	clavicle right	scapula left	scapula right	sternum	hyoid	thyroid	thoracic spine	ribs left	ribs right	biventer cervicis left	biventer cervicis right	cleidomastoideus left	cleidomastoideus right	complexus left	complexus right	iliocostalis cervicis left	iliocostalis cervicis right	levator claviculae left	levator claviculae right	levator scapulae left	levator scapulae right	longissimus cervicis left	longissimus cervicis right	longus capitis left	longus capitis right	longus colli left	longus colli right	obliquus capitis caudalis left	obliquus capitis caudalis right	obliquus capitis cranialis left	obliquus capitis cranialis right	rectus capitis dorsalis major left	rectus capitis dorsalis major right	rectus capitis dorsalis minor left	rectus capitis dorsalis minor right	rectus capitis lateralis left	rectus capitis lateralis right	rectus capitis ventralis left	rectus capitis ventralis right	rhomboideus capitis left
cranium		1												1					1	1	1	1	1	1			1	1	1	1			1	1					1	1	1	1	1	1	1	1	1	1	1
C1	1		1																				1	1											1	1	1	1	1	1			1	1	1	1	1	1
C2		1		1																															1	1	1	1			1	1
C3			1		1																										1	1	1	1	1	1
C4				1		1																	1	1	1	1					1	1	1	1	1	1
C5					1		1																1	1	1	1					1	1	1	1	1	1
C6						1		1															1	1	1	1					1	1	1	1	1	1
C7							1									1							1	1	1	1									1	1
clavicle left											1		1								1
clavicle right												1	1									1
scapula left									1																		1		1																				1
scapula right										1																		1		1
sternum									1	1							1	1
hyoid	1														1
thyroid														1
thoracic spine								1									1	1	1	1			1	1							1	1			1	1
ribs left													1			1									1
ribs right													1			1										1
biventer cervicis left	1															1
biventer cervicis right	1															1
cleidomastoideus left	1								1
cleidomastoideus right	1									1
complexus left	1	1			1	1	1	1								1
complexus right	1	1			1	1	1	1								1
iliocostalis cervicis left					1	1	1	1									1
iliocostalis cervicis right					1	1	1	1										1
levator claviculae left	1										1
levator claviculae right	1											1
levator scapulae left	1										1
levator scapulae right	1											1
longissimus cervicis left				1	1	1	1									1
longissimus cervicis right				1	1	1	1									1
longus capitis left	1			1	1	1	1
longus capitis right	1			1	1	1	1
longus colli left		1	1	1	1	1	1	1								1
longus colli right		1	1	1	1	1	1	1								1
obliquus capitis caudalis left		1	1
obliquus capitis caudalis right		1	1
obliquus capitis cranialis left	1	1
obliquus capitis cranialis right	1	1
rectus capitis dorsalis major left	1		1
rectus capitis dorsalis major right	1		1
rectus capitis dorsalis minor left	1	1
rectus capitis dorsalis minor right	1	1
rectus capitis lateralis left	1	1
rectus capitis lateralis right	1	1
rectus capitis ventralis left	1	1
rectus capitis ventralis right	1	1
rhomboideus capitis left	1										1
rhomboideus capitis right	1											1
rhomboideus left	1		1	1	1	1	1	1			1					1
rhomboideus right	1		1	1	1	1	1	1				1				1
scalenus anticus left	1																1
scalenus anticus right	1																	1
scalenus medius left		1	1	1	1	1	1	1									1
scalenus medius right		1	1	1	1	1	1	1										1
serratus ventralis left			1	1	1	1	1	1			1
serratus ventralis right			1	1	1	1	1	1				1
spinalis cervicis left			1	1	1	1	1	1								1
spinalis cervicis right			1	1	1	1	1	1								1
splenius capitis left	1				1	1	1	1								1
splenius capitis right	1				1	1	1	1								1
splenius left		1	1	1	1	1	1	1								1
splenius right		1	1	1	1	1	1	1								1
sternohyoideus left									1				1	1
sternohyoideus right										1			1	1
sternomastoideus left	1												1
sternomastoideus right	1												1
sternothyroideus left													1		1
sternothyroideus right													1		1
trapezius left	1		1	1	1	1	1	1			1					1
trapezius right	1		1	1	1	1	1	1				1				1
multifidius/submultifidius 1 left			1		1
multifidius/submultifidius 2 left				1		1
multifidius/submultifidius 3 left					1		1
multifidius/submultifidius 4 left						1		1
multifidius/submultifidius 5 left							1									1
multifidius/submultifidius 6 left								1								1
intertransversarius dorsalis 1 left			1	1
intertransversarius dorsalis 2 left				1	1
intertransversarius dorsalis 3 left					1	1
intertransversarius dorsalis 4 left						1	1
intertransversarius dorsalis 5 left							1	1
intertransversarius dorsalis 6 left								1								1
intertransversarius ventralis 1 left			1	1
intertransversarius ventralis 2 left				1	1
intertransversarius ventralis 3 left					1	1
intertransversarius ventralis 4 left						1	1
intertransversarius ventralis 5 left							1	1
intertransversarius ventralis 6 left								1								1
multifidius/submultifidius 1 right			1		1
multifidius/submultifidius 2 right				1		1
multifidius/submultifidius 3 right					1		1
multifidius/submultifidius 4 right						1		1
multifidius/submultifidius 5 right							1									1
multifidius/submultifidius 6 right								1								1
intertransversarius dorsalis 1 right			1	1
intertransversarius dorsalis 2 right				1	1
intertransversarius dorsalis 3 right					1	1
intertransversarius dorsalis 4 right						1	1
intertransversarius dorsalis 5 right							1	1
intertransversarius dorsalis 6 right								1								1
intertransversarius ventralis 1 right			1	1
intertransversarius ventralis 2 right				1	1
intertransversarius ventralis 3 right					1	1
intertransversarius ventralis 4 right						1	1
intertransversarius ventralis 5 right							1	1
intertransversarius ventralis 6 right								1								1
[truncated: 59 more columns]

## Sheet: Choloepus_didactylus
	cranium	C1	C2	C3	C4	C5	C6	thoracic spine	clavicle left	clavicle right	scapula left	scapula right	sternum	hyoid	thyroid	ribs left	ribs right	cleido-mastoideus left	cleido-mastoideus right	iliocostalis cervicis left	iliocostalis cervicis right	levator claviculae left	levator claviculae right	longissimus capitis left	longissimus capitis right	longissimus cervicis left	longissimus cervicis right	longus capitis left	longus capitis right	longus colli left	longus colli right	obliquus capitis caudalis left	obliquus capitis caudalis right	obliquus capitis cranialis left	obliquus capitis cranialis right	rectus capitis dorsalis major left	rectus capitis dorsalis major right	rectus capitis dorsalis minor left	rectus capitis dorsalis minor right	rectus capitis lateralis left	rectus capitis lateralis right	rectus capitis ventralis left	rectus capitis ventralis right	rhomboideus capitis left	rhomboideus capitis right	rhomboideus cervicis left	rhomboideus cervicis right	scalenus posticus left	scalenus posticus right
cranium		1												1				1	1			1	1	1	1			1	1					1	1	1	1	1	1	1	1	1	1	1	1
C1	1		1																											1	1	1	1	1	1			1	1	1	1	1	1
C2		1		1																						1	1			1	1	1	1			1	1											1	1
C3			1		1																					1	1	1	1	1	1																	1	1
C4				1		1																				1	1	1	1	1	1																	1	1
C5					1		1													1	1			1	1	1	1	1	1	1	1															1	1	1	1
C6						1		1												1	1			1	1	1	1	1	1	1	1															1	1	1	1
thoracic spine							1									1	1							1	1	1	1	1	1	1	1															1	1
clavicle left											1		1					1
clavicle right												1	1						1
scapula left									1													1																						1		1
scapula right										1													1																						1		1
sternum									1	1						1	1
hyoid	1														1
thyroid														1
ribs left								1					1							1																												1
ribs right								1					1								1																												1
cleido-mastoideus left	1								1
cleido-mastoideus right	1									1
iliocostalis cervicis left						1	1									1
iliocostalis cervicis right						1	1										1
levator claviculae left	1										1
levator claviculae right	1											1
longissimus capitis left	1					1	1	1
longissimus capitis right	1					1	1	1
longissimus cervicis left			1	1	1	1	1	1
longissimus cervicis right			1	1	1	1	1	1
longus capitis left	1			1	1	1	1	1
longus capitis right	1			1	1	1	1	1
longus colli left		1	1	1	1	1	1	1
longus colli right		1	1	1	1	1	1	1
obliquus capitis caudalis left		1	1
obliquus capitis caudalis right		1	1
obliquus capitis cranialis left	1	1
obliquus capitis cranialis right	1	1
rectus capitis dorsalis major left	1		1
rectus capitis dorsalis major right	1		1
rectus capitis dorsalis minor left	1	1
rectus capitis dorsalis minor right	1	1
rectus capitis lateralis left	1	1
rectus capitis lateralis right	1	1
rectus capitis ventralis left	1	1
rectus capitis ventralis right	1	1
rhomboideus capitis left	1										1
rhomboideus capitis right	1											1
rhomboideus cervicis left						1	1	1			1
rhomboideus cervicis right						1	1	1				1
scalenus posticus left			1	1	1	1	1									1
scalenus posticus right			1	1	1	1	1										1
semispinalis capitis left	1		1	1	1	1	1	1
semispinalis capitis right	1		1	1	1	1	1	1
serratus ventralis cervicis left					1	1	1				1
serratus ventralis cervicis right					1	1	1					1
splenius capitis left	1		1	1	1	1	1	1
splenius capitis right	1		1	1	1	1	1	1
splenius cervicis left			1	1	1	1	1	1
splenius cervicis right			1	1	1	1	1	1
sternohyoid left													1	1		1
sternohyoid right													1	1			1
sternomastoideus left	1												1
sternomastoideus right	1												1
sternothyroideus left													1		1
sternothyroideus right													1		1
trapezius left	1		1	1	1	1	1	1	1		1
trapezius right	1		1	1	1	1	1	1		1		1
interspinalis 1			1	1
interspinalis 2				1	1
interspinalis 3					1	1
interspinalis 4						1	1
interspinalis 5							1	1
intertransversarius dorsalis 1 left			1	1
intertransversarius dorsalis 2 left				1	1
intertransversarius dorsalis 3 left					1	1
intertransversarius dorsalis 4 left						1	1
intertransversarius dorsalis 5 left							1	1
intertransversarius ventralis 1 left			1	1
intertransversarius ventralis 2 left				1	1
intertransversarius ventralis 3 left					1	1
intertransversarius ventralis 4 left						1	1
intertransversarius ventralis 5 left							1	1
intertransversarius dorsalis 1 right			1	1
intertransversarius dorsalis 2 right				1	1
intertransversarius dorsalis 3 right					1	1
intertransversarius dorsalis 4 right						1	1
intertransversarius dorsalis 5 right							1	1
intertransversarius ventralis 1 right			1	1
intertransversarius ventralis 2 right				1	1
intertransversarius ventralis 3 right					1	1
intertransversarius ventralis 4 right						1	1
intertransversarius ventralis 5 right							1	1
[truncated: 41 more columns]

## Sheet: Chrysospalax_trevelyani
	cranium	C1	C2	C3	C4	C5	C6	C7	thoracic spine	scapula left	scapula right	sternum	hyoid	thyroid	ribs left	ribs right	clavicula left	clavicula right	biventer cervicis left	biventer cervicis right	cleidomastoid left	cleidomastoid right	cleidooccipitalis left	cleidooccipitalis right	complexus left	complexus right	iliocostalis cervicis left	iliocostalis cervicis right	levator claviculae left	levator claviculae right	levator scapulae left	levator scapulae right	longissimus capitis left	longissimus capitis right	longissimus cervicis left	longissimus cervicis right	longus capitis left	longus capitis right	obliquus capitis caudalis left	obliquus capitis caudalis right	obliquus capitis cranialis left	obliquus capitis cranialis right	omohyoid left	omohyoid right	rectus capitis dorsalis major left	rectus capitis dorsalis major right	rectus capitis dorsalis minor left	rectus capitis dorsalis minor right	rectus capitis lateralis left
cranium		1											1						1	1	1	1	1	1	1	1							1	1			1	1			1	1			1	1	1	1	1
C1	1		1																								1	1	1	1	1	1			1	1			1	1	1	1					1	1	1
C2		1		1																					1	1	1	1							1	1			1	1					1	1
C3			1		1																				1	1	1	1							1	1
C4				1		1																			1	1	1	1							1	1
C5					1		1																		1	1	1	1							1	1
C6						1		1																	1	1	1	1					1	1	1	1	1	1
C7							1		1																1	1	1	1					1	1	1	1
thoracic spine								1							1	1			1	1					1	1	1	1					1	1	1	1
scapula left																	1												1		1												1
scapula right																		1												1		1												1
sternum															1	1	1	1
hyoid	1													1																													1	1
thyroid													1
ribs left									1			1															1
ribs right									1			1																1
clavicula left										1		1									1		1
clavicula right											1	1										1		1
biventer cervicis left	1								1
biventer cervicis right	1								1
cleidomastoid left	1																1
cleidomastoid right	1																	1
cleidooccipitalis left	1																1
cleidooccipitalis right	1																	1
complexus left	1		1	1	1	1	1	1	1
complexus right	1		1	1	1	1	1	1	1
iliocostalis cervicis left		1	1	1	1	1	1	1	1						1
iliocostalis cervicis right		1	1	1	1	1	1	1	1							1
levator claviculae left		1								1
levator claviculae right		1									1
levator scapulae left		1								1
levator scapulae right		1									1
longissimus capitis left	1						1	1	1
longissimus capitis right	1						1	1	1
longissimus cervicis left		1	1	1	1	1	1	1	1
longissimus cervicis right		1	1	1	1	1	1	1	1
longus capitis left	1						1
longus capitis right	1						1
obliquus capitis caudalis left		1	1
obliquus capitis caudalis right		1	1
obliquus capitis cranialis left	1	1
obliquus capitis cranialis right	1	1
omohyoid left										1			1
omohyoid right											1		1
rectus capitis dorsalis major left	1		1
rectus capitis dorsalis major right	1		1
rectus capitis dorsalis minor left	1	1
rectus capitis dorsalis minor right	1	1
rectus capitis lateralis left	1	1
rectus capitis lateralis right	1	1
rectus capitis lateralis right	1	1
rectus capitis ventralis left	1	1
rhomboideus capitis left	1									1
rhomboideus capitis right	1										1
rhomboideus cervicis left	1		1	1	1	1	1	1	1	1
rhomboideus cervicis right	1		1	1	1	1	1	1	1		1
scalenus ventralis left				1	1	1	1								1
scalenus ventralis right				1	1	1	1									1
serratus ventralis cervicis left				1	1	1	1	1		1
serratus ventralis cervicis right				1	1	1	1	1			1
splenius left	1			1	1	1	1	1	1
splenius right	1			1	1	1	1	1	1
sternohyoid left												1	1
sternohyoid right												1	1
sternomastoideus left	1											1
sternomastoideus right	1											1
sternothyroid left												1		1
sternothyroid right												1		1
trapezius left	1		1	1	1	1	1	1	1	1
trapezius right	1		1	1	1	1	1	1	1		1
interspinalis 1			1	1
interspinalis 2				1	1
interspinalis 3					1	1
interspinalis 4						1	1
interspinalis 5							1	1
interspinalis 6								1	1
multifidius/submultifidius 1 left			1	1	1
multifidius/submultifidius 2 left			1	1	1	1
multifidius/submultifidius 3 left			1	1	1	1	1
multifidius/submultifidius 4 left				1	1	1	1	1
multifidius/submultifidius 5 left					1	1	1	1	1
multifidius/submultifidius 6 left						1	1	1	1
intertransversarius dorsalis 1 left			1	1
intertransversarius dorsalis 2 left				1	1
intertransversarius dorsalis 3 left					1	1
intertransversarius dorsalis 4 left						1	1
intertransversarius dorsalis 5 left							1	1
intertransversarius dorsalis 6 left								1	1
intertransversarius ventralis 1 left			1	1
intertransversarius ventralis 2 left				1	1
intertransversarius ventralis 3 left					1	1
intertransversarius ventralis 4 left						1	1
intertransversarius ventralis 5 left							1	1
intertransversarius ventralis 6 left								1	1
multifidius/submultifidius 1 right			1	1	1
multifidius/submultifidius 2 right			1	1	1	1
multifidius/submultifidius 3 right			1	1	1	1	1
multifidius/submultifidius 4 right				1	1	1	1	1
multifidius/submultifidius 5 right					1	1	1	1	1
multifidius/submultifidius 6 right						1	1	1	1
intertransversarius dorsalis 1 right			1	1
intertransversarius dorsalis 2 right				1	1
intertransversarius dorsalis 3 right					1	1
intertransversarius dorsalis 4 right						1	1
intertransversarius dorsalis 5 right							1	1
intertransversarius dorsalis 6 right								1	1
intertransversarius ventralis 1 right			1	1
intertransversarius ventralis 2 right				1	1
intertransversarius ventralis 3 right					1	1
intertransversarius ventralis 4 right						1	1
intertransversarius ventralis 5 right							1	1
intertransversarius ventralis 6 right								1	1
[truncated: 63 more columns]

## Sheet: Civettictis_civetta
	cranium	C1	C2	C3	C4	C5	C6	C7	thoracic spine	scapula left	scapula right	sternum	hyoid	thyroid	ribs left	ribs right	humerus left	humerus right	biventer cervicis left	biventer cervicis right	cleidocervicalis left	cleidocervicalis right	cleidomastoideus left	cleidomastoideus right	complexus left	complexus right	levator claviculae left	levator claviculae right	longissimus capitis left	longissimus capitis right	longissimus cervicis left	longissimus cervicis right	longus capitis left	longus capitis right	longus colli left	longus colli right	obliquus capitis caudalis left	obliquus capitis caudalis right	obliquus capitis cranialis left	obliquus capitis cranialis right	rectus capitis dorsalis intermedius left	rectus capitis dorsalis intermedius right	rectus capitis dorsalis major left	rectus capitis dorsalis major right	rectus capitis dorsalis minor left	rectus capitis dorsalis minor right	rectus capitis lateralis left	rectus capitis lateralis right	rectus capitis ventralis left
cranium		1											1						1	1	1	1	1	1	1	1			1	1			1	1					1	1	1	1	1	1	1	1	1	1	1
C1	1		1																								1	1							1	1	1	1	1	1					1	1	1	1	1
C2		1		1																															1	1	1	1			1	1	1	1
C3			1		1																												1	1	1	1
C4				1		1																			1	1			1	1			1	1	1	1
C5					1		1																		1	1			1	1	1	1	1	1	1	1
C6						1		1																	1	1			1	1	1	1	1	1	1	1
C7							1		1																1	1			1	1	1	1			1	1
thoracic spine								1							1	1			1	1					1	1			1	1	1	1			1	1
scapula left																	1										1
scapula right																		1										1
sternum															1	1
hyoid	1													1
thyroid													1
ribs left									1			1
ribs right									1			1
humerus left										1											1		1
humerus right											1											1		1
biventer cervicis left	1								1
biventer cervicis right	1								1
cleidocervicalis left	1																1
cleidocervicalis right	1																	1
cleidomastoideus left	1																1
cleidomastoideus right	1																	1
complexus left	1				1	1	1	1	1
complexus right	1				1	1	1	1	1
levator claviculae left		1								1
levator claviculae right		1									1
longissimus capitis left	1				1	1	1	1	1
longissimus capitis right	1				1	1	1	1	1
longissimus cervicis left						1	1	1	1
longissimus cervicis right						1	1	1	1
longus capitis left	1			1	1	1	1
longus capitis right	1			1	1	1	1
longus colli left		1	1	1	1	1	1	1	1
longus colli right		1	1	1	1	1	1	1	1
obliquus capitis caudalis left		1	1
obliquus capitis caudalis right		1	1
obliquus capitis cranialis left	1	1
obliquus capitis cranialis right	1	1
rectus capitis dorsalis intermedius left	1		1
rectus capitis dorsalis intermedius right	1		1
rectus capitis dorsalis major left	1		1
rectus capitis dorsalis major right	1		1
rectus capitis dorsalis minor left	1	1
rectus capitis dorsalis minor right	1	1
rectus capitis lateralis left	1	1
rectus capitis lateralis right	1	1
rectus capitis ventralis left	1	1
rectus capitis ventralis right	1	1
rhomboideus cervicis left			1	1	1	1	1	1	1	1
rhomboideus cervicis right			1	1	1	1	1	1	1		1
scalenus primae costae left							1	1							1
scalenus primae costae right							1	1								1
scalenus supracostalis left					1	1									1
scalenus supracostalis right					1	1										1
semispinalis cervicis left		1	1	1	1	1	1	1	1
semispinalis cervicis right		1		1	1	1	1	1	1
serratus ventralis cervicis left				1	1	1	1	1		1
serratus ventralis cervicis right				1	1	1	1	1			1
spinalis cervicis left			1	1	1	1	1	1	1
spinalis cervicis right			1	1	1	1	1	1	1
splenius capitis left	1	1	1	1	1	1	1	1	1
splenius capitis right	1	1	1	1	1	1	1	1	1
splenius cervicis left				1	1	1	1	1	1
splenius cervicis rigth				1	1	1	1	1	1
sternohyoideus left												1	1		1
sternohyoideus right												1	1			1
sternomastoideus left	1											1
sternomastoideus right	1											1
sternothyroideus left												1		1	1
sternothyroideus right												1		1		1
trapezius left			1	1	1	1	1	1	1	1
trapezius right			1	1	1	1	1	1	1		1
interspinalis 1			1	1
interspinalis 2				1	1
interspinalis 3					1	1
interspinalis 4						1	1
interspinalis 5							1	1
multifidius/submultifidius 1 left			1	1	1
multifidius/submultifidius 2 left			1	1	1	1
multifidius/submultifidius 3 left			1	1	1	1	1
multifidius/submultifidius 4 left				1	1	1	1	1
multifidius/submultifidius 5 left					1	1	1	1	1
intertransversarii dorsalis 1 left		1	1
intertransversarii dorsalis 2 left			1	1
intertransversarii dorsalis 3 left				1	1
intertransversarii dorsalis 4 left					1	1
intertransversarii dorsalis 5 left						1	1
intertransversarii dorsalis 6 left							1	1
intertransversarii dorsalis 7 left								1	1
intertransversarii ventralis left			1	1	1	1	1
multifidius/submultifidius 1 right			1	1	1
multifidius/submultifidius 2 right			1	1	1	1
multifidius/submultifidius 3 right			1	1	1	1	1
multifidius/submultifidius 4 right				1	1	1	1	1
multifidius/submultifidius 5 right					1	1	1	1	1
intertransversarii dorsalis 1 right		1	1
intertransversarii dorsalis 2 right			1	1
intertransversarii dorsalis 3 right				1	1
intertransversarii dorsalis 4 right					1	1
intertransversarii dorsalis 5 right						1	1
intertransversarii dorsalis 6 right							1	1
intertransversarii dorsalis 7 right								1	1
intertransversarii ventralis right			1	1	1	1	1
intertransversarius intermedius 1 right			1	1
intertransversarius intermedius 2 right				1	1
intertransversarius intermedius 3 right					1	1
intertransversarius intermedius 4 right						1	1
intertransversarius intermedius 1 left			1	1
intertransversarius intermedius 2 left				1	1
intertransversarius intermedius 3 left					1	1
intertransversarius intermedius 4 left						1	1
[truncated: 64 more columns]

[truncated: 38 more sheets: Cyclopes_didactylus, Dasypus_novemcinctus, Didelphis_virginiana, Dugong_dugon, Elephas_maximus, Equus_caballus, Erinaceus_europaeus, Felis_silvestris, Galictis_cuja, Giraffa_camelopardalis, Heteromys_desmarestianus, Homo_sapiens, Kogia_breviceps, Loris_tardigradus, Macaca_mulatta, Macropus_rufus, Macrotis_lagotis, Manis_pentadactyla, Micropotamogale_ruwenzorii, Neotoma_fuscipes …]
